# Supplementary material for: Malpighamoeba infection compromises fluid secretion and P-glycoprotein detoxification in Malpighian tubules
Source: Sci Rep. 2020 Sep 29;10:15953. doi: 10.1038/s41598-020-72598-z (PMC7525526; doi:10.1038/s41598-020-72598-z)
Supplement: Supplementary file 3 — Supplementary Datasets. [file 41598_2020_72598_MOESM3_ESM.xlsx]

## Sheet: Raw data for supplemental info
Malpighamoeba infection compromises fluid secretion and P-glycoprotein detoxification in Malpighian tubules
Marta Rossi, Swidbert R. Ott and Jeremy E. Niven
date	health	origin	locust identity	tubule identity	time of incubation (minutes)	drop intensity	drop diameter (μm)	drop volume (nL)	secretion rate (nL/min)	secretion rate per unit of surface (nL/min mm2)	Rhodamine B concentration (μM)	Net transport of rhodamine (fmol/min)	Net transport of rhodamine per unit of surface (fmol/min mm2)	tubule length in bath (mm)	tubule total length (mm)	tubule diameter (μM)	tubule surface in bath (mm2)	tubule total surface (mm2)
2018-03-12	uninfected	peregrine	GREG_P01	1	90	51.58	274.23	10.8	0.36	0.17	525.23	189.08	89.28	14.62	23.62	46.11	2.12	3.42
2018-03-12	uninfected	peregrine	GREG_P01	2	90	37.28	228.67	6.26	0.21	0.12	492.77	102.82	60.04	11.19	21.19	48.72	1.71	3.24
2018-03-12	uninfected	peregrine	GREG_P01	3	90	31.37	340.82	20.73	0.69	0.32	233.78	161.55	73.81	10.42	19.42	66.86	2.19	4.08
2018-03-13	uninfected	peregrine	GREG_P04	1	90	13.34	235.68	6.85	0.23	0.1	168.85	38.55	16.42	13.6	22.1	54.95	2.35	3.82
2018-03-13	uninfected	peregrine	GREG_P04	2	90	9.55	181.36	3.12	0.1	0.05	176.09	18.31	8.87	11.57	20.57	56.79	2.06	3.67
2018-03-13	uninfected	peregrine	GREG_P04	3	90	6.21	180.49	3.08	0.1	0.06	115.29	11.84	6.93	10.44	19.94	52.05	1.71	3.26
2018-03-11	uninfected	peregrine	GREG_P14	1	90	38.03	270.73	10.39	0.35	0.15	394.46	136.61	58.38	12.92	21.92	57.65	2.34	3.97
2018-03-11	uninfected	peregrine	GREG_P14	2	90	26.56	260.21	9.23	0.31	0.16	291.62	89.72	45.36	10.77	20.27	58.46	1.98	3.72
2018-03-11	uninfected	peregrine	GREG_P14	3	90	54.29	195.38	3.91	0.13	0.05	899.51	117.24	49	13.63	22.63	55.87	2.39	3.97
2018-03-13	uninfected	peregrine	GREG_P16	1	90	9.14	121.78	0.95	0.03	0.02	298.56	9.45	5.06	11.14	20.14	53.34	1.87	3.37
2018-03-13	uninfected	peregrine	GREG_P16	2	90	11.48	175.23	2.82	0.09	0.07	222.38	20.9	15.77	9.71	19.21	43.46	1.33	2.62
2018-03-13	uninfected	peregrine	GREG_P16	3	90	10.86	215.53	5.24	0.17	0.21	156.28	27.3	33.1	5.89	14.89	44.57	0.82	2.08
2018-04-12	uninfected	peregrine	GREG_P17	1	90	40.07	438.94	44.28	1.48	0.49	207.66	306.5	101.88	15.05	23.05	63.63	3.01	4.61
2018-04-12	uninfected	peregrine	GREG_P17	2	90	34.6	371.48	26.84	0.89	0.31	227.86	203.85	69.66	17.73	25.73	52.54	2.93	4.25
2018-04-12	uninfected	peregrine	GREG_P17	3	90	24.6	251.45	8.32	0.28	0.3	283.72	78.68	86.44	5.49	13.99	52.78	0.91	2.32
2018-04-12	uninfected	peregrine	GREG_P18	1	90	9.2	199.76	4.17	0.14	0.05	147.65	20.52	7.05	15.55	24.55	59.58	2.91	4.6
2018-04-12	uninfected	peregrine	GREG_P18	2	90	22.16	304.02	14.71	0.49	0.29	194.59	95.42	56.81	9.87	18.37	54.17	1.68	3.13
2018-04-12	uninfected	peregrine	GREG_P18	3	90	28.06	376.74	28	0.93	0.45	181.09	169.02	81.58	12.59	21.59	52.38	2.07	3.55
2018-04-12	uninfected	peregrine	GREG_P19	1	90	40.56	316.29	16.57	0.55	0.28	336.5	185.86	93.32	11.81	20.31	53.68	1.99	3.43
2018-04-12	uninfected	peregrine	GREG_P19	2	90	27.53	267.22	9.99	0.33	0.14	290.95	96.89	41.11	12.86	21.86	58.34	2.36	4.01
2018-04-12	uninfected	peregrine	GREG_P19	3	90	44.81	244.44	7.65	0.26	0.09	538.21	137.24	48.1	14.2	22.7	63.96	2.85	4.56
2018-04-12	uninfected	peregrine	GREG_P20	1	90	39.94	375.86	27.8	0.93	0.37	258.63	239.67	95.03	13.82	23.32	58.09	2.52	4.26
2018-04-12	uninfected	peregrine	GREG_P20	2	90	31.38	276.86	11.11	0.37	0.12	315.19	116.72	39.12	15.54	25.04	61.11	2.98	4.81
2018-04-12	uninfected	peregrine	GREG_P20	3	90	33.65	335.56	19.78	0.66	0.34	256.44	169.08	87.56	10.54	20.04	58.32	1.93	3.67
2018-03-07	infected	Leicester	GREG03	1	90	28.16	298.76	13.96	0.47	0.09	253.56	117.99	23.71	18.82	29.32	84.18	4.98	7.75
2018-03-07	infected	Leicester	GREG03	2	90	3.23	346.07	21.7	0.72	0.09	23.55	17.03	2.15	26.94	38.44	93.73	7.93	11.32
2018-03-07	infected	Leicester	GREG03	3	90	16.18	259.34	9.13	0.3	0.05	178.51	54.33	9.81	18.24	29.24	96.6	5.54	8.87
2018-03-09	infected	Leicester	GREG05	1	90	NA	NA	NA	NA	NA	NA	NA	NA	NA	NA	NA	NA	NA
2018-03-09	infected	Leicester	GREG05	2	90	2.78	265.47	9.8	0.33	0.04	29.66	9.69	1.22	23.33	33.83	108.33	7.94	11.51
2018-03-09	infected	Leicester	GREG05	3	90	1.81	167.34	2.45	0.08	0.01	37.46	3.06	0.49	16.7	26.7	118.19	6.2	9.91
2018-03-07	infected	Leicester	GREG06	1	90	23.03	377.62	28.19	0.94	0.17	148.13	139.2	25.66	21.33	32.33	80.94	5.42	8.22
2018-03-07	infected	Leicester	GREG06	2	90	25.66	462.6	51.83	1.73	0.27	123.32	213.06	33	24.42	34.92	84.16	6.46	9.23
2018-03-07	infected	Leicester	GREG06	3	90	20.07	398.64	33.17	1.11	0.3	119.43	132.05	35.4	14.56	25.56	81.55	3.73	6.55
2018-03-09	infected	Leicester	GREG07	1	90	17.8	363.6	25.17	0.84	0.16	120.89	101.42	19.68	15.38	24.88	106.68	5.15	8.34
2018-03-09	infected	Leicester	GREG07	2	90	12.7	243.57	7.57	0.25	0.03	153.32	38.69	4.23	25.67	35.67	113.33	9.14	12.7
2018-03-09	infected	Leicester	GREG07	3	90	15.19	441.57	45.08	1.5	0.16	78.05	117.28	12.33	25.27	35.27	119.85	9.51	13.28
2018-03-06	infected	Leicester	GREG08	1	90	9.66	431.06	41.94	1.4	0.19	51.38	71.83	9.61	22.28	32.78	106.78	7.47	11
2018-03-06	infected	Leicester	GREG08	2	90	15.08	477.49	57	1.9	0.26	69.25	131.58	17.73	22.88	33.88	103.26	7.42	10.99
2018-03-06	infected	Leicester	GREG08	3	90	10.97	412.66	36.79	1.23	0.23	62.12	76.18	14.18	16	26	106.9	5.37	8.73
2018-03-09	infected	Leicester	GREG10	1	90	8.93	354.84	23.39	0.78	0.08	62.81	48.97	5.22	24.24	34.24	123.18	9.38	13.25
2018-03-09	infected	Leicester	GREG10	2	90	7.83	387.25	30.41	1.01	0.2	48.58	49.24	9.73	14.89	24.39	108.16	5.06	8.29
2018-03-09	infected	Leicester	GREG10	3	90	16.32	431.94	42.19	1.41	0.17	86.55	121.72	14.52	21.76	31.76	122.64	8.38	12.24
2018-03-08	infected	Leicester	GREG11	1	90	2.44	156.83	2.02	0.07	0.02	55.43	3.73	0.93	16.39	27.89	78.27	4.03	6.86
2018-03-08	infected	Leicester	GREG11	2	90	5.47	258.46	9.04	0.3	0.07	60.64	18.27	4.41	15.56	27.06	84.75	4.14	7.2
2018-03-08	infected	Leicester	GREG11	3	90	7.52	304.02	14.71	0.49	0.12	66.03	32.38	7.91	16.01	27.01	81.34	4.09	6.9
2018-03-10	infected	Leicester	GREG12	1	90	13.03	488.01	60.85	2.03	0.27	57.99	117.63	15.48	19.77	30.27	122.37	7.6	11.64
2018-03-10	infected	Leicester	GREG12	2	90	12.04	463.48	52.13	1.74	0.17	57.71	100.27	9.7	24.05	34.55	136.77	10.33	14.85
2018-03-10	infected	Leicester	GREG12	3	90	21.71	556.35	90.16	3.01	0.29	80.05	240.58	22.9	28.91	38.91	115.65	10.5	14.14
2018-03-11	infected	Leicester	GREG15	1	90	19.9	580.88	102.62	3.42	0.48	68.97	235.92	32.94	20.21	30.21	112.81	7.16	10.71
2018-03-11	infected	Leicester	GREG15	2	90	18.13	447.71	46.99	1.57	0.2	91.32	143.04	18.34	20.92	31.42	118.7	7.8	11.72
2018-03-11	infected	Leicester	GREG15	3	90	8.36	374.99	27.61	0.92	0.17	54.32	49.99	9.27	17.71	28.21	96.97	5.4	8.59
